# Supplementary material for: Tumour Size and T-Stage in Pancreatic Cancer Resection Specimens Depend on the Pathology Examination Approach
Source: Cancers (Basel). 2022 May 17;14(10):2471. doi: 10.3390/cancers14102471 (PMC9139767; doi:10.3390/cancers14102471)
Supplement: Supplementary file 1 [file cancers-14-02471-s001.zip]

Archive with 1 entries (1 files):
- cancers-1684018-supplementary.pdf
